# Supplementary material for: Review of Methodological Approaches to Human Milk Small Extracellular Vesicle Proteomics
Source: Biomolecules. 2021 Jun 3;11(6):833. doi: 10.3390/biom11060833 (PMC8228857; doi:10.3390/biom11060833)
Supplement: Supplementary file 1 [file biomolecules-11-00833-s001.zip]

Archive with 1 entries (1 files):
- biomolecules-1226406-supplementary.pdf
